# Supplementary material for: Metabolic remodeling of microorganisms by mobile genetic elements alters mutualistic community composition
Source: mSystems. 2025 Aug 15;10(9):e00144-25. doi: 10.1128/msystems.00144-25 (PMC12455974; doi:10.1128/msystems.00144-25)
Supplement: Supplemental Tables — Tables S1 to S19. [file msystems.00144-25-s0002.xlsx]

## Sheet: Table Information
Table S1: Biomass, growth rate and maximum mmol concentration of media components secreted by E. coli ∆metB in monoculture COMETS (dFBA) simulations.
Table S2: List of metabolomic compounds detected in spent media from either MGE carriage status but below the limit of detection in wild-type spent media.
Table S3: List of metabolomic compounds significantly enriched or depleted (VIP > 1, raw P value < 0.05) in MGE carriage spent media relative to wild-type spent media.
Table S4: Retention times, estimated peak area, calculated concentrations and biomass-normalized acetate and lactate production by E. coli ∆metB measured by HPLC.
Table S5: List of metabolomic compounds significantly depleted (VIP > 1, raw P value < 0.05, log2(fold-change) < 0) by partner species from each type of E. coli ∆metB spent media.
Table S6:Full list of protein-coding genes in lab strain of pOX38 and sequence identity match to NCBI NZ_OQ683454.1.
Table S7: Full list of protein-coding genes in lab strain of plasmid-F128 and sequence identity match to NCBI NZ_CP014271 and AY528506.
Table S8: Gene products unique to either the F128 or pOX38 version of the F-plasmid, including whether or not those gene products are present in lab strains used for experiments.
Table S9: Biomass yield (as maximum OD600) and growth rate of wild-type, pOX38+ and pOX38+ M13+ E. coli ∆metB during growth in monoculture.
Table S10: Single-nucleotide polymorphisms and gene deletions in our lab MGE strains compared to NCBI reference strains.
Table S11: Amino acid cost of pilus production for plasmid-F128 in genome-scale metabolic models.
Table S12: Amino acid cost of phage-M13 infection in genome-scale metabolic models.
Table S13: Media conditions for dFBA (COMETS) simulations.
Table S14: MGE and bacterial strains used for all in vitro experiments.
Table S15: Full list of protein-coding genes in lab strain of phage-M13 and sequence identity match to NCBI JX412914.1.
Table S16: Hypho minimal media conditions for monocultures.
Table S17: Hypho minimal media conditions for mutualistic and facilitative communities.
Table S18: Complete list of compounds detected in at least one sample by widely targeted metabolomics following CV filtering on QC standards.
Table S19: Validation statistics for OPLS-DA models generated for relevant pairwise comparisons.

## Sheet: Table S1
Condition	Maximum biomass (gDW)	Maximum growth rate (hr-1)	Acetate (max mmol)	Formate (max mmol)	Glycolate (max mmol)	Carbon dioxide (max mmol)	Ethanol (max mmol)	Hexanoate (max mmol)
WT	4.94e-05	0.721	0.000616	0.000815	1.87e-08	0.00135	7.92e-05	0
F128+	3.2e-06	0.134	0.000623	0.000821	2.13e-09	2.8e-06	0	3.22e-05
F128+ M13+	1.68e-06	0.0748	0.000615	0.000812	1.12e-09	1.28e-05	0	3.33e-05

## Sheet: Table S2
Compound	Strain	Present in both MGE conditions?
2-picoline	F128+	FALSE
aconitic acid	F128+	TRUE
creatine	F128+	FALSE
cyclo(pro-leu)	F128+	TRUE
glyceraldehyde	F128+	TRUE
lpe(0:0/18:1)	F128+	TRUE
maleic acid	F128+	FALSE
met-phe	F128+	TRUE
pyr-glu	F128+	FALSE
thioguanine	F128+	FALSE
urocanic acid	F128+	TRUE
cyclo(pro-tyr)	F128+	TRUE
aconitic acid	F128+ M13+	TRUE
ala-val	F128+ M13+	FALSE
amiprilose	F128+ M13+	FALSE
cyclo(pro-leu)	F128+ M13+	TRUE
glyceraldehyde	F128+ M13+	TRUE
l-gulose	F128+ M13+	FALSE
lpe(0:0/18:1)	F128+ M13+	TRUE
met-phe	F128+ M13+	TRUE
n-acetylthreonine	F128+ M13+	FALSE
urocanic acid	F128+ M13+	TRUE
cyclo(pro-tyr)	F128+ M13+	TRUE

## Sheet: Table S3
Compounds	Raw P value	FDR	VIP	Condition	Log2(fold change)	Significant in both MGE conditions?
2-picoline	0.0171118	0.183373	4.32654	F128+	Inf	FALSE
aconitic acid	0.000157803	0.0107109	3.14452	F128+	Inf	TRUE
creatine	3.75721e-05	0.00473042	3.32938	F128+	Inf	FALSE
cyclo(pro-leu)	0.00267224	0.0905255	3.35798	F128+	Inf	TRUE
glyceraldehyde	6.97005e-05	0.0054095	3.53725	F128+	Inf	TRUE
lpe(0:0/18:1)	0.00320855	0.0967913	1.41157	F128+	Inf	TRUE
maleic acid	0.00651806	0.183373	2.03252	F128+	Inf	FALSE
met-phe	4.35582e-05	0.00473042	3.9964	F128+	Inf	TRUE
pyr-glu	0.00283413	0.0905255	4.24599	F128+	Inf	FALSE
thioguanine	1.15967e-05	0.00314851	3.3538	F128+	Inf	FALSE
urocanic acid	0.0122077	0.183373	3.82486	F128+	Inf	TRUE
cyclo(pro-tyr)	0.020528	0.183373	3.80551	F128+	Inf	TRUE
aconitic acid	0.0242416	0.597226	3.26403	F128+ M13+	Inf	TRUE
ala-val	0.000910391	0.10001	2.17364	F128+ M13+	Inf	FALSE
amiprilose	0.00301804	0.233683	2.21191	F128+ M13+	Inf	FALSE
cyclo(pro-leu)	0.0210916	0.592586	2.90918	F128+ M13+	Inf	TRUE
glyceraldehyde	0.0173404	0.587404	2.89018	F128+ M13+	Inf	TRUE
l-gulose	0.0214426	0.592586	2.99564	F128+ M13+	Inf	FALSE
lpe(0:0/18:1)	0.00110712	0.10001	2.37784	F128+ M13+	Inf	TRUE
met-phe	0.0167448	0.587404	4.5556	F128+ M13+	Inf	TRUE
n-acetylthreonine	0.00904463	0.544688	2.80287	F128+ M13+	Inf	FALSE
urocanic acid	0.000161482	0.0875231	2.04233	F128+ M13+	Inf	TRUE
cyclo(pro-tyr)	0.0231301	0.596976	3.50172	F128+ M13+	Inf	TRUE
lactic acid	0.000240891	0.0130804	3.93826	F128+	8.1533	TRUE
13,16,19-docosatrienoic acid	0.00184399	0.0667524	2.88541	F128+	5.97617	FALSE
lactic acid	0.0117631	0.587404	3.51463	F128+ M13+	5.21582	TRUE
enterobactin	0.000924108	0.10001	3.50576	F128+ M13+	4.66863	FALSE
cyclo(ala-pro)	0.0211077	0.183373	1.50119	F128+	3.3656	FALSE
4-guanidinobutyric acid	0.0214984	0.183373	1.25384	F128+	2.79385	FALSE
leu-asp	0.0385211	0.183373	1.52642	F128+	2.76532	FALSE
phaclofen	0.00791607	0.183373	1.31032	F128+	2.70866	FALSE
cardiogenol c	0.0300528	0.183373	1.24695	F128+	2.65422	FALSE
traumatic acid	0.0260505	0.183373	1.34344	F128+	2.58546	FALSE
2-isopropylmaleic acid	0.0216354	0.183373	1.21395	F128+	2.56141	FALSE
2-isopropylmalate	0.020599	0.183373	1.17773	F128+	2.49753	FALSE
dl-threo-3-isopropylmalic acid	0.0377563	0.183373	1.17025	F128+	2.45216	FALSE
medroxyprogesterone	0.0102174	0.183373	1.10318	F128+	2.41415	FALSE
2-ethyl-2-hydroxybutyric acid	0.0210117	0.183373	1.11296	F128+	2.39152	FALSE
n-acetyl-l-phenylalanine	0.02854	0.183373	1.03311	F128+	2.35427	FALSE
d-ribitol-5-phosphate	0.0264706	0.183373	1.1305	F128+	2.35031	FALSE
veraguensin	0.0349768	0.183373	1.05253	F128+	2.30879	FALSE
zearalanone	0.0422454	0.649989	1.22825	F128+ M13+	-1.71421	FALSE
creatinolfosfate	0.0322484	0.649989	1.45373	F128+ M13+	-1.99041	FALSE
allantoic acid	0.0218666	0.592586	1.96256	F128+ M13+	-2.541	FALSE
2-pyrimidine acetic acid	0.0155816	0.587404	1.885	F128+ M13+	-2.55487	FALSE
l-2-amino-6-oximelic acid	0.0182687	0.183373	1.29342	F128+	-2.64957	FALSE
n-acetylaspartate	0.0170345	0.587404	2.15729	F128+ M13+	-2.77726	FALSE
shoyuflavone b	0.0202608	0.592586	2.2451	F128+ M13+	-2.82085	FALSE
fraxetin	0.0149684	0.587404	2.60752	F128+ M13+	-3.2223	FALSE
agmatine	0.000935239	0.0390642	2.49243	F128+	-Inf	FALSE
arg-ile	0.000828194	0.0374758	2.89495	F128+	-Inf	FALSE
cytosine	2.39502e-05	0.00433499	3.05436	F128+	-Inf	FALSE
n1,n8-diacetylspermidine	3.15698e-06	0.00171424	2.45468	F128+	-Inf	FALSE
n6-acetyl-l-lysine	0.000195811	0.0118139	3.02233	F128+	-Inf	FALSE
o-succinyl-l-homoserine	0.000557538	0.0275221	2.76992	F128+	-Inf	FALSE
pro-gly	6.97357e-05	0.0054095	3.13473	F128+	-Inf	FALSE
putrescine	0.0014897	0.0577789	2.3245	F128+	-Inf	FALSE
cyclo(ser-pro)	0.00476846	0.323063	2.36324	F128+ M13+	-Inf	FALSE
dl-carnitine	0.000673388	0.10001	3.88827	F128+ M13+	-Inf	FALSE
n,n-dimethylarginine	0.000954357	0.10001	4.74622	F128+ M13+	-Inf	FALSE
oxypurinol	0.0172982	0.587404	3.63136	F128+ M13+	-Inf	FALSE

## Sheet: Table S4
Condition	Biological replicate	Retention time	Peak area	Compound	mmol	Final biomass (CFU)	Mmol / CFU
WT	1	23.6	2.73	acetate	0.504	116000000	4.32e-09
WT	2	23.6	4.5	acetate	0.944	500000000	1.89e-09
WT	3	23.6	3.09	acetate	0.593	133000000	4.45e-09
F128+	1	23.6	5.35	acetate	1.16	50000000	2.31e-08
F128+	2	23.6	6.87	acetate	1.53	50000000	3.07e-08
F128+	3	23.6	3.19	acetate	0.619	66700000	9.28e-09
F128+ M13+	1	23.6	4.22	acetate	0.875	100000000	8.75e-09
F128+ M13+	2	23.6	4.26	acetate	0.884	66700000	1.33e-08
F128+ M13+	3	23.6	3.14	acetate	0.607	33300000	1.82e-08
F128+	1	19.9	6.28	lactate	0.882	50000000	1.76e-08
F128+	2	19.9	11.12	lactate	1.76	50000000	3.53e-08
F128+	3	19.9	3.66	lactate	0.404	66700000	6.06e-09
F128+ M13+	1	19.9	18.28	lactate	3.07	100000000	3.07e-08
F128+ M13+	2	19.9	14.3	lactate	2.34	66700000	3.51e-08
F128+ M13+	3	19.9	7.73	lactate	1.15	33300000	3.44e-08

## Sheet: Table S5
Compounds	FDR	Raw P value	Log2(fold change)	Condition	Partner	VIP
6-diazo-5-oxo-l-norleucine	0.104987	0.0029002	-Inf	WT	S. enterica	2.87057
l-glycine	0.0221976	8.17592e-05	-Inf	WT	S. enterica	3.50904
n,n-dimethylarginine	0.064777	0.000954357	-Inf	WT	S. enterica	3.79989
oxypurinol	0.361265	0.0172982	-Inf	WT	S. enterica	2.94953
s-methyl thioacetate	0.104987	0.00276571	-Inf	WT	S. enterica	2.95367
(2e,6z)-nona-2,6-dienyl acetate	0.0461539	0.00593254	-Inf	F128+	S. enterica	1.90822
chlorogenic acid	0.0469348	0.0335672	-Inf	F128+	S. enterica	4.04886
dl-carnitine	0.0168307	0.000107073	-Inf	F128+	S. enterica	2.03344
glyceraldehyde	0.0168307	6.97005e-05	-Inf	F128+	S. enterica	2.19327
l-glutamic acid	0.0139391	2.55294e-05	-Inf	F128+	S. enterica	2.59539
maleic acid	0.0461539	0.00651806	-Inf	F128+	S. enterica	1.26311
oxypurinol	0.0461539	0.0043024	-Inf	F128+	S. enterica	2.0421
p-coumaric acid	0.0461539	0.000946844	-Inf	F128+	S. enterica	2.03569
s-methyl thioacetate	0.0461539	0.000837809	-Inf	F128+	S. enterica	1.62862
3-carboxypropyltrimethylammonium	0.289304	0.0122092	-Inf	F128+ M13+	S. enterica	2.46978
aconitic acid	0.410706	0.0242416	-Inf	F128+ M13+	S. enterica	2.6016
chlorogenic acid	0.412086	0.0257159	-Inf	F128+ M13+	S. enterica	2.59973
glyceraldehyde	0.350018	0.0173404	-Inf	F128+ M13+	S. enterica	2.29811
l-glycine	0.341204	0.0162776	-Inf	F128+ M13+	S. enterica	2.9049
s-methyl thioacetate	0.156804	0.00376278	-Inf	F128+ M13+	S. enterica	2.00211
3-carboxypropyltrimethylammonium	0.227546	0.0122092	-Inf	F128+ M13+	M. extorquens	1.74304
ala-val	0.065751	0.000910391	-Inf	F128+ M13+	M. extorquens	1.28523
chlorogenic acid	0.227546	0.0257159	-Inf	F128+ M13+	M. extorquens	1.89652
dl-homocysteine	0.115844	0.00253672	-Inf	F128+ M13+	M. extorquens	2.60236
glyceraldehyde	0.227546	0.0173404	-Inf	F128+ M13+	M. extorquens	1.53471
n-acetylthreonine	0.21646	0.00904463	-Inf	F128+ M13+	M. extorquens	1.60005
lactic acid	0.0337397	0.000308972	-10.3298	F128+	S. enterica	3.15353
13,16,19-docosatrienoic acid	0.0461539	0.000598081	-8.52617	F128+	S. enterica	2.57261
galactonic acid	0.0461539	0.000751228	-7.53361	F128+	S. enterica	2.27184
2,4-dihydroxy benzoic acid	0.0461539	0.00123584	-7.39936	F128+	S. enterica	2.24854
lactic acid	0.254277	0.00979785	-6.45924	F128+ M13+	S. enterica	3.91029
orotic acid	0.0461539	0.0017838	-5.84361	F128+	S. enterica	1.77833
uracil 5-carboxylic acid	0.0461539	0.00435906	-5.43595	F128+	S. enterica	1.66825
methylphosphonic acid	0.0461539	0.00267812	-5.36364	F128+	S. enterica	1.63734
4-acetoxyphenol	0.053765	0.0434256	-5.32043	F128+	S. enterica	1.67492
fraxetin	0.0461539	0.00383649	-5.3178	F128+	S. enterica	1.64351
lactic acid	0.227546	0.040147	-5.29469	F128+ M13+	M. extorquens	2.27754
met-phe	0.0461539	0.00113025	-5.19082	F128+	S. enterica	1.55739
3-hydroxy-l-phenylalanine	0.0461539	0.0217924	-5.01739	F128+	S. enterica	1.62111
asn-asp	0.0461539	0.0251273	-4.94152	F128+	S. enterica	1.52546
phe-leu	0.0590025	0.0491687	-4.58848	F128+	S. enterica	1.17739
l-tryptophan	0.0461539	0.00479647	-4.54794	F128+	S. enterica	1.38258
glucosamine 6-sulfate	0.0461539	0.0247558	-4.44512	F128+	S. enterica	1.42181
chicoric acid	0.0461539	0.0126451	-4.43898	F128+	S. enterica	1.32815
linoleamide	0.0461539	0.00526232	-4.41771	F128+	S. enterica	1.22194
octadecadienamide	0.0461539	0.00581042	-4.34085	F128+	S. enterica	1.19529
(e,z)-2-amino-3,14-octadecadien-1-ol	0.0461539	0.00477135	-4.3184	F128+	S. enterica	1.21016
farnesylacetone	0.0461539	0.00618208	-4.3027	F128+	S. enterica	1.19197
d-ribitol-5-phosphate	0.0461539	0.00859196	-4.26273	F128+	S. enterica	1.33258
hexadecanal	0.0461539	0.00454368	-4.23406	F128+	S. enterica	1.18816
palmitoyl-n-isopropylamide	0.0465656	0.0323426	-4.21509	F128+	S. enterica	1.1466
dl-homocysteine	0.0461539	0.0214287	-4.17626	F128+	S. enterica	1.42824
7-(alpha-d-glucosyl)-n(6)-isopentenyladenine	0.0461539	0.0124565	-4.12872	F128+	S. enterica	1.28836
(3r)-5-(2-fluorophenyl)-3-(1h-indol-3-ylmethyl)-1-methyl-3h-1,4-benzodiazepin-2-one	0.0515388	0.0401575	-4.1249	F128+	S. enterica	1.18921
phaclofen	0.0461539	0.00300091	-4.11982	F128+	S. enterica	1.25987
2-pyrimidine acetic acid	0.0461539	0.00913217	-4.10533	F128+	S. enterica	1.28084
prosta-5,13-dien-1-oic acid, 9,11-epidioxy-15-hydroperoxy-, (5z,9alpha,11alpha,13e,15s)-	0.0461539	0.021495	-4.08324	F128+	S. enterica	1.18403
mesaconic acid	0.0555478	0.0457811	-4.02722	F128+	S. enterica	1.07877
arainosine	0.0461539	0.0208438	-3.93479	F128+	S. enterica	1.24564
phe-val	0.0461539	0.0143609	-3.89725	F128+	S. enterica	1.21615
bensultap	0.0461539	0.0152166	-3.86986	F128+	S. enterica	1.18365
2-naphthalenesulfonic acid	0.0565458	0.0468108	-3.83546	F128+	S. enterica	1.15172
hyp-thr	0.0461539	0.0182423	-3.82262	F128+	S. enterica	1.05081
imidazoleacetic acid	0.0461539	0.0194108	-3.80648	F128+	S. enterica	1.27164
gemfibrozil	0.0461539	0.000559832	-3.79901	F128+	S. enterica	1.13966
2-dodecylbenzenesulfonic acid	0.0461539	0.0265199	-3.67936	F128+	S. enterica	1.11472
choline	0.0461539	0.0251206	-3.65692	F128+	S. enterica	1.04138
inositol 1-phosphate	0.0461539	0.0157741	-3.6564	F128+	S. enterica	1.19051
3-hydroxyphenylacetic acid	0.0461539	0.0187852	-3.64515	F128+	S. enterica	1.21119
d-fructose 6-phosphate-disodium salt	0.0461539	0.0187303	-3.58515	F128+	S. enterica	1.13554
alternaria	0.0461539	0.0235938	-3.57924	F128+	S. enterica	1.13301
4-toluenesulfonic acid	0.0461539	0.0299851	-3.57698	F128+	S. enterica	1.06518
traumatic acid	0.0461539	0.0112692	-3.5765	F128+	S. enterica	1.1063
uridine 5-monophosphate	0.0461539	0.0236325	-3.57123	F128+	S. enterica	1.02178
3,4-dimethylbenzoic acid	0.0461539	0.00179097	-3.55689	F128+	S. enterica	1.06877
l-homocystine	0.0461539	0.00966389	-3.55451	F128+	S. enterica	1.108
progesterone	0.0461539	0.00635587	-3.43749	F128+	S. enterica	1.04475
2,5-didehydro-d-gluconate	0.0461539	0.0212813	-3.40979	F128+	S. enterica	1.0335
asn-gln	0.0461539	0.0263058	-3.36299	F128+	S. enterica	1.12096
4-amino-3-hydroxybutyric acid	0.0461539	0.0145391	-3.36098	F128+	S. enterica	1.04417
cytochalasin h	0.0461539	0.0153168	-3.31346	F128+	S. enterica	1.0483
sorbitol 6-phosphate	0.0461539	0.021966	-3.30642	F128+	S. enterica	1.0216
monobenzyl phthalate	0.0461539	0.0053216	-3.29945	F128+	S. enterica	1.01714
sucrose 6‚Ä≤-monophosphate	0.0461539	0.0252913	-3.29858	F128+	S. enterica	1.09554
veraguensin	0.0461539	0.0215364	-3.28359	F128+	S. enterica	1.00602
l-glycine	0.0461539	0.0159739	-3.28328	F128+	S. enterica	1.00104
l-glutamic acid	0.145353	0.00428295	-3.27948	WT	S. enterica	2.08682
colforsin daropate	0.0461539	0.0147265	-3.27391	F128+	S. enterica	1.02766
5-aminovaleric acid	0.0461539	0.0291539	-3.2685	F128+	S. enterica	1.00016
cholesterol sulfate	0.0461539	0.0202931	-3.24999	F128+	S. enterica	1.00251
t863-(dgat-3)	0.0461539	0.0140732	-3.21018	F128+	S. enterica	1.00129
n-acetylglycine	0.0461539	0.0238237	-3.20911	F128+	S. enterica	1.03015
4-hydroxybenzaldehyde	0.0461539	0.02155	-3.19641	F128+	S. enterica	1.0228
thioguanine	0.0461539	0.0129992	-3.14469	F128+	S. enterica	1.06756
cardiogenol c	0.0535338	0.0429242	-3.13862	F128+	S. enterica	1.01477
hyodeoxycholic acid	0.0461539	0.0135837	-3.13483	F128+	S. enterica	1.01772
2,4-dihydroxy benzoic acid	0.585436	0.0366571	-2.51134	WT	S. enterica	1.65903
asn-asp	0.208186	0.00881819	-2.45148	WT	S. enterica	1.50896
fraxetin	0.583847	0.0331167	-2.34685	WT	S. enterica	1.55411

## Sheet: Table S6
Product	Gene	Percent identity	Percent match length	Reference	Protein ID
hypothetical protein	NA	100	100	NZ_OQ683454	WP_281441212.1
conjugal transfer pilus acetylase TraX	traX	100	100	NZ_OQ683454	WP_000205776.1
conjugative transfer relaxase/helicase TraI	traI	100	100	NZ_OQ683454	WP_000987005.1
toxin-antitoxin system antitoxin VapB	vapB	100	100	NZ_OQ683454	WP_000450532.1
type II toxin-antitoxin system VapC family toxin	NA	100	100	NZ_OQ683454	WP_000911324.1
type IV conjugative transfer system coupling protein TraD	traD	100	100	NZ_OQ683454	WP_000009350.1
conjugal transfer complement resistance protein TraT	traT	100	100	NZ_OQ683454	WP_000850422.1
conjugal transfer entry exclusion protein TraS	traS	100	100	NZ_OQ683454	WP_000632670.1
conjugal transfer mating-pair stabilization protein TraG	traG	100	100	NZ_OQ683454	WP_001007055.1
conjugal transfer pilus assembly protein TraH	traH	100	100	NZ_OQ683454	WP_021553026.1
F-type conjugal transfer protein TrbF	trbF	100	100	NZ_OQ683454	WP_001366201.1
P-type conjugative transfer protein TrbJ	trbJ	100	100	NZ_OQ683454	WP_001443031.1
type-F conjugative transfer system pilin assembly thiol-disulfide isomerase TrbB	trbB	100	100	NZ_OQ683454	WP_000059850.1
type-F conjugative transfer system pilin chaperone TraQ	traQ	100	100	NZ_OQ683454	WP_000624109.1
protein ArtA	NA	100	100	NZ_OQ683454	WP_000415566.1
conjugal transfer protein TrbA	trbA	100	100	NZ_OQ683454	WP_001287913.1
type-F conjugative transfer system pilin assembly protein TraF	traF	100	100	NZ_OQ683454	WP_001030367.1
conjugal transfer protein TrbE	NA	100	100	NZ_OQ683454	WP_000864318.1
type-F conjugative transfer system mating-pair stabilization protein TraN	traN	100	100	NZ_OQ683454	WP_000821835.1
type-F conjugative transfer system pilin assembly protein TrbC	trbC	100	100	NZ_OQ683454	WP_000777688.1
conjugal transfer pilus assembly protein TraU	traU	100	100	NZ_OQ683454	WP_000830185.1
type-F conjugative transfer system protein TraW	traW	100	100	NZ_OQ683454	WP_001203720.1
type-F conjugative transfer system protein TrbI	trbI	100	100	NZ_OQ683454	WP_000099690.1
type IV secretion system protein TraC	traC	100	100	NZ_OQ683454	WP_001064243.1
conjugal transfer protein TraR	traR	100	100	NZ_OQ683454	WP_001278689.1
type IV conjugative transfer system lipoprotein TraV	traV	100	100	NZ_OQ683454	WP_010892541.1
conjugal transfer protein TrbG	trbG	100	100	NZ_OQ683454	WP_001038342.1
conjugal transfer protein TrbD	NA	100	100	NZ_OQ683454	WP_001443030.1
conjugal transfer pilus-stabilizing protein TraP	traP	100	100	NZ_OQ683454	WP_000002792.1
F-type conjugal transfer pilus assembly protein TraB	traB	100	100	NZ_OQ683454	WP_000146685.1
type-F conjugative transfer system secretin TraK	traK	100	100	NZ_OQ683454	WP_001230787.1
type IV conjugative transfer system protein TraE	traE	100	100	NZ_OQ683454	WP_000399792.1
type IV conjugative transfer system protein TraL	traL	100	100	NZ_OQ683454	WP_000012106.1
type IV conjugative transfer system pilin TraA	traA	100	100	NZ_OQ683454	WP_000994779.1
conjugal transfer relaxosome DNA-bindin protein TraY	traY	100	100	NZ_OQ683454	WP_001309237.1
conjugal transfer transcriptional regulator TraJ	traJ	100	100	NZ_OQ683454	WP_000283385.1
conjugal transfer relaxosome DNA-binding protein TraM	traM	100	100	NZ_OQ683454	WP_001151527.1
transglycosylase SLT domain-containing protein	NA	100	100	NZ_OQ683454	WP_000243701.1
DUF932 domain-containing protein	NA	100	100	NZ_OQ683454	WP_001234417.1
hypothetical protein	NA	100	100	NZ_OQ683454	WP_000107542.1
hypothetical protein	NA	100	100	NZ_OQ683454	WP_000547965.1
type I toxin-antitoxin system Hok family toxin	NA	100	100	NZ_OQ683454	WP_096937776.1
plasmid SOS inhibition protein A	NA	100	100	NZ_OQ683454	NA
conjugation system SOS inhibitor PsiB	psiB	100	100	NZ_OQ683454	WP_000845928.1
ParB/RepB/Spo0J family partition protein	NA	100	100	NZ_OQ683454	WP_000117173.1
DUF905 family protein	NA	100	100	NZ_OQ683454	WP_000005990.1
single-stranded DNA-binding protein	NA	100	100	NZ_OQ683454	WP_000290801.1
hypothetical protein	NA	100	100	NZ_OQ683454	WP_000388237.1
hypothetical protein	NA	100	100	NZ_OQ683454	WP_001027495.1
DUF1380 family protein	NA	100	100	NZ_OQ683454	WP_000271685.1
antirestriction protein	NA	100	100	NZ_OQ683454	WP_001198920.1
hypothetical protein	NA	100	100	NZ_OQ683454	WP_001005032.1
DUF1380 family protein	NA	100	100	NZ_OQ683454	WP_001358893.1
hypothetical protein	NA	100	100	NZ_OQ683454	WP_001104904.1
DNA methylase	NA	100	100	NZ_OQ683454	WP_000085939.1
hypothetical protein	NA	100	100	NZ_OQ683454	WP_010892536.1
DUF1281 domain-containing protein	NA	100	100	NZ_OQ683454	NA
ParB/RepB/Spo0J family plasmid partition protein	NA	100	100	NZ_OQ683454	WP_000817031.1
plasmid-partitioning protein SopA	sopA	100	100	NZ_OQ683454	WP_000772446.1
replication initiation protein RepE	repE	100	100	NZ_OQ683454	WP_000852146.1
site-specific integrase	NA	100	100	NZ_OQ683454	WP_000016982.1
type II toxin-antitoxin system toxin CcdB	ccdB	100	100	NZ_OQ683454	WP_001159868.1
type II toxin-antitoxin system antitoxin CcdA	ccdA	100	100	NZ_OQ683454	WP_000813634.1
tetracycline efflux MFS transporter Tet(B)	tet(B)	100	100	NZ_OQ683454	WP_001089072.1
tetracycline resistance transcriptional repressor TetR(B)	tetR(B)	99.8	100	NZ_OQ683454	WP_000088605.1
acyl-CoA reductase	NA	0	0	NZ_OQ683454	WP_049581807.1
acyl transferase	NA	0	0	NZ_OQ683454	WP_049581805.1
long-chain-fatty-acid--CoA ligase	NA	0	0	NZ_OQ683454	WP_033875254.1

## Sheet: Table S7
Product	Gene	Percent identity	Percent match length	Reference	Protein ID
type IV conjugative transfer system coupling protein TraD	traD	99.9	100	NZ_CP014271	WP_000009350.1
cytosine permease	codB	100	100	NZ_CP014271	WP_000076233.1
inovirus Gp2 family protein	yagK	100	100	NZ_CP014271	WP_061068868.1
IS1-like element IS1B family transposase	NA	100	100	NZ_CP014271	WP_223293341.1
tetracycline repressor protein	tetR	99.3	100	AY528506	AS17729.1
tetracycline efflux pump protein	tetA	99.5	100	AY528506	AS17730.1
tetracycline resistance	tetC	100	100	AY528506	AS17731.1
tetracycline resistance	tetD	100	100	AY528506	AS17732.1
transposase protein	tnp	100	100	AY528506	AS17733.1
conjugal transfer pilus-stabilizing protein TraP	traP	100	100	NZ_CP014271	WP_000002792.1
DUF905 family protein	NA	100	100	NZ_CP014271	WP_000005990.1
REP-associated tyrosine transposase RayT	rayT	100	100	NZ_CP014271	WP_000006255.1
propionate--CoA ligase	prpE	100	100	NZ_CP014271	WP_000010288.1
type IV conjugative transfer system protein TraL	traL	100	100	NZ_CP014271	WP_000012106.1
site-specific integrase	NA	100	100	NZ_CP014271	WP_000016982.1
IS5-like element IS5 family transposase	NA	100	100	NZ_CP014271	WP_000019403.1
ankyrin repeat domain-containing protein	yahD	100	100	NZ_CP014271	WP_000023635.1
LutB/LldF family L-lactate oxidation iron-sulfur protein	NA	100	100	NZ_CP014271	WP_000023927.1
acetaldehyde dehydrogenase	mhpF	100	100	NZ_CP014271	WP_000044314.1
methylisocitrate lyase	prpB	100	100	NZ_CP014271	WP_000052206.1
C40 family peptidase	NA	100	100	NZ_CP014271	WP_000056849.1
type-F conjugative transfer system pilin assembly thiol-disulfide isomerase TrbB	trbB	100	100	NZ_CP014271	WP_000059850.1
type IV toxin-antitoxin system antitoxin YafW	yafW	100	100	NZ_CP014271	WP_000070395.1
aldehyde dehydrogenase iron-sulfur subunit PaoA	paoA	100	100	NZ_CP014271	WP_000070700.1
protein YagM	yagM	100	100	NZ_CP014271	WP_000072039.1
beta-galactosidase	lacZ	97.7	100	NZ_CP014271	WP_000177906.1
homocysteine S-methyltransferase	mmuM	100	100	NZ_CP014271	WP_000081352.1
DUF1116 domain-containing protein	yahG	100	100	NZ_CP014271	WP_000083429.1
replication regulatory protein RepA	NA	100	100	NZ_CP014271	WP_000083834.1
DNA methylase	NA	100	100	NZ_CP014271	WP_000085939.1
betaine-aldehyde dehydrogenase	betB	100	100	NZ_CP014271	WP_000089110.1
type-F conjugative transfer system protein TrbI	trbI	100	100	NZ_CP014271	WP_000099690.1
hypothetical protein	NA	100	100	NZ_CP014271	WP_000107542.1
3-(3-hydroxy-phenyl)propionate transporter	mhpT	100	100	NZ_CP014271	WP_000107627.1
acyl-CoA synthetase FdrA	fdrA	100	100	NZ_CP014271	WP_000111836.1
ParB/RepB/Spo0J family partition protein	NA	100	100	NZ_CP014271	WP_000117173.1
molybdenum cofactor insertion chaperone PaoD	paoD	100	100	NZ_CP014271	WP_000121359.1
2-hydroxy-6-oxonona-2,4-dienedioate hydrolase	mhpC	100	100	NZ_CP014271	WP_000121907.1
choline BCCT transporter BetT	betT	100	100	NZ_CP014271	WP_000131044.1
hypothetical protein	NA	100	100	NZ_CP014271	WP_000131420.1
F-type conjugal transfer pilus assembly proteinTraB	traB	100	100	NZ_CP014271	WP_000146685.1
2-keto-4-pentenoate hydratase	mhpD	100	100	NZ_CP014271	WP_000160710.1
sigma factor-binding protein Crl	crl	100	100	NZ_CP014271	WP_000174689.1
esterase FrsA	frsA	100	100	NZ_CP014271	WP_000189532.1
ferric ABC transporter ATP-binding protein	fbpC	100	100	NZ_CP014271	WP_000192349.1
DUF905 family protein	NA	100	100	NZ_CP014271	WP_000194654.1
conjugal transfer pilus acetylase TraX	traX	100	100	NZ_CP014271	WP_000205776.1
putative lateral flagellar export/assemblyprotein LafU	lafU	100	100	NZ_CP014271	WP_000207552.1
antirestriction protein	NA	100	100	NZ_CP014271	WP_000211838.1
protein YagN	yagN	100	100	NZ_CP014271	WP_000224818.1
DUF1380 family protein	NA	100	100	NZ_CP014271	WP_000271685.1
conjugal transfer transcriptional regulator TraJ	traJ	100	100	NZ_CP014271	WP_000283385.1
hypothetical protein	NA	100	100	NZ_CP014271	WP_000286435.1
protein YahM	yahM	100	100	NZ_CP014271	WP_000290616.1
single-stranded DNA-binding protein	NA	100	100	NZ_CP014271	WP_000290801.1
lactose permease	lacY	100	100	NZ_CP014271	WP_000291549.1
class II glutamine amidotransferase	NA			NZ_CP014271	WP_000333380.1
reactive chlorine-specific transcriptional regulator RclR	rclR	100	100	NZ_CP014271	WP_000339594.1
RepB family plasmid replication initiator protein	NA	100	100	NZ_CP014271	WP_000361610.1
LUD domain-containing protein	NA	100	100	NZ_CP014271	WP_000370307.1
protein YagJ	yagJ	100	100	NZ_CP014271	WP_000388269.1
type IV conjugative transfer system proteinTraE	traE	100	100	NZ_CP014271	WP_000399792.1
glycoside hydrolase family 43 protein	yagH	100	100	NZ_CP014271	WP_000406871.1
protein ArtA	NA	100	100	NZ_CP014271	WP_000415566.1
hypothetical protein	NA	100	100	NZ_CP014271	WP_000422420.1
toxin-antitoxin system antitoxin VapB	vapB	100	100	NZ_CP014271	WP_000450532.1
reactive chlorine resistance periplasmic proteinRclB	rclB	100	100	NZ_CP014271	WP_000474084.1
polymer-forming cytoskeletal protein	NA	100	100	NZ_CP014271	WP_000491615.1
hypothetical protein	NA	100	100	NZ_CP014271	WP_000538310.1
2,3-dihydroxyphenylpropionate/2,3-dihydroxicinnamic acid 1,2-dioxygenase	mhpB	100	100	NZ_CP014271	WP_000543457.1
hypothetical protein	NA	100	100	NZ_CP014271	WP_000547965.1
type I toxin-antitoxin system antitoxin YafN	yafN	100	100	NZ_CP014271	WP_000554758.1
type II toxin-antitoxin system mRNA interferase toxin YafQ	yafQ	100	100	NZ_CP014271	WP_000615983.1
cyanase	cynS	100	100	NZ_CP014271	WP_000616243.1
type-F conjugative transfer system pilin chaperone TraQ	traQ	100	100	NZ_CP014271	WP_000624109.1
conjugal transfer entry exclusion protein TraS	traS	100	100	NZ_CP014271	WP_000632670.1
aldehyde oxidoreductase FAD-binding subunit PaoB	paoB	100	100	NZ_CP014271	WP_000643333.1
carbonic anhydrase CynT	cynT	100	100	NZ_CP014271	WP_000658652.1
carbamate kinase family protein	yahI	100	100	NZ_CP014271	WP_000661672.1
amidohydrolase family protein	yahJ	100	100	NZ_CP014271	WP_000665120.1
aldehyde oxidoreductase molybdenum-binding subunit PaoC	paoC	100	100	NZ_CP014271	WP_000667026.1
DUF1471 family periplasmic protein YahO	yahO	100	100	NZ_CP014271	WP_000691956.1
DUF987 domain-containing protein	NA	100	100	NZ_CP014271	WP_000691994.1
NADPH-dependent aldehyde reductase YahK	yahK	100	100	NZ_CP014271	WP_000692754.1
P-loop NTPase fold protein	NA	100	100	NZ_CP014271	WP_000698737.1
fimbrial chaperone EcpB	ecpB	100	100	NZ_CP014271	WP_000716398.1
type II toxin-antitoxin system antitoxin DinJ	dinJ	100	100	NZ_CP014271	WP_000729703.1
common pilus major fimbrillin subunit EcpA	ecpA	100	100	NZ_CP014271	WP_000730972.1
phosphoporin PhoE	phoE	100	100	NZ_CP014271	WP_000749863.1
LysR substrate-binding domain-containing protein	perR	100	100	NZ_CP014271	WP_000770246.1
plasmid-partitioning protein SopA	sopA	100	100	NZ_CP014271	WP_000772446.1
type-F conjugative transfer system pilin assembly protein TrbC	trbC	100	100	NZ_CP014271	WP_000777688.1
hypothetical protein	NA	100	100	NZ_CP014271	WP_000802277.1
type B 50S ribosomal protein L31	NA	100	100	NZ_CP014271	WP_000803998.1
DNA-binding transcriptional repressor LacI	lacI	100	100	NZ_CP014271	WP_000805902.1
RadC family protein	NA	100	100	NZ_CP014271	WP_000811693.1
type II toxin-antitoxin system antitoxin CcdA	ccdA	100	100	NZ_CP014271	WP_000813634.1
ParB/RepB/Spo0J family plasmid partition protein	NA	100	100	NZ_CP014271	WP_000817031.1
type-F conjugative transfer system mating-pair stabilization protein TraN	traN	100	100	NZ_CP014271	WP_000821835.1
YfjS/YafY family lipoprotein	yafY	100	100	NZ_CP014271	WP_000824223.1
conjugal transfer pilus assembly protein TraU	traU	100	100	NZ_CP014271	WP_000830185.1
conjugation system SOS inhibitor PsiB	psiB	100	100	NZ_CP014271	WP_000845928.1
conjugal transfer complement resistance protein TraT	traT	100	100	NZ_CP014271	WP_000850422.1
replication initiation protein RepE	repE	100	100	NZ_CP014271	WP_000852146.1
type IV toxin-antitoxin system toxin YkfI	ykfI	100	100	NZ_CP014271	WP_000854672.1
conjugal transfer protein TrbE	NA	100	100	NZ_CP014271	WP_000864318.1
type B 50S ribosomal protein L36	ykgO	100	100	NZ_CP014271	WP_000866436.1
glutamate-5-semialdehyde dehydrogenase	proA	100	100	NZ_CP014271	WP_000893278.1
type II toxin-antitoxin system VapC family toxin	NA	100	100	NZ_CP014271	WP_000911324.1
propionate catabolism operon regulatory proteinPrpR	prpR	100	100	NZ_CP014271	WP_000941041.1
transcriptional repressor PifC	pifC	100	100	NZ_CP014271	WP_000952217.1
transcriptional regulator CynR	cynR	100	100	NZ_CP014271	WP_000952503.1
nucleotide-binding protein	NA	100	100	NZ_CP014271	WP_000963206.1
LysE family transporter	yahN	100	100	NZ_CP014271	WP_000983410.1
conjugative transfer relaxase/helicase TraI	traI	100	100	NZ_CP014271	WP_000987005.1
hypothetical protein	NA	100	100	NZ_CP014271	WP_000990665.1
type IV conjugative transfer system pilin TraA	traA	100	100	NZ_CP014271	WP_000994779.1
hypothetical protein	NA	100	100	NZ_CP014271	WP_001005032.1
conjugal transfer mating-pair stabilization protein TraG	traG	100	100	NZ_CP014271	WP_001007055.1
bifunctional3-(3-hydroxy-phenyl)propionate/3-hydroxycinnamic acidhydroxylase	mhpA	100	100	NZ_CP014271	WP_001007407.1
4-hydroxy-2-oxovalerate aldolase	mhpE	100	100	NZ_CP014271	WP_001013499.1
DUF1097 domain-containing protein	yahC	100	100	NZ_CP014271	WP_001013892.1
YagU family protein	NA	100	100	NZ_CP014271	WP_001019920.1
hypothetical protein	NA	100	100	NZ_CP014271	WP_001027495.1
type-F conjugative transfer system pilin assembly protein TraF	traF	100	100	NZ_CP014271	WP_001030367.1
type IV toxin-antitoxin system antitoxin YagB	yagB	100	100	NZ_CP014271	WP_001030800.1
conjugal transfer protein TrbG	trbG	100	100	NZ_CP014271	WP_001038342.1
reactive chlorine resistance oxidoreductase RclA	rclA	100	100	NZ_CP014271	WP_001046307.1
GNAT family N-acetyltransferase	NA	100	100	NZ_CP014271	WP_001059892.1
type IV secretion system protein TraC	traC	100	100	NZ_CP014271	WP_001064243.1
GTPase family protein	ykfA	100	100	NZ_CP014271	WP_001065553.1
tyrosine-type recombinase/integrase	NA	100	100	NZ_CP014271	WP_001066941.1
LysR substrate-binding domain-containing protein	yahB	100	100	NZ_CP014271	WP_001084394.1
EAL domain-containing protein	NA	100	100	NZ_CP014271	WP_001092154.1
DUF2058 domain-containing protein	NA	100	100	NZ_CP014271	WP_001096705.1
heterodisulfide reductase-related iron-sulfur binding cluster	NA	100	100	NZ_CP014271	WP_001102108.1
hypothetical protein	NA	100	100	NZ_CP014271	WP_001104904.1
DNA-binding transcriptional repressor XynR	xynR	100	100	NZ_CP014271	WP_001121657.1
fimbrial usher EcpC	ecpC	100	100	NZ_CP014271	WP_001131096.1
2-keto-3-deoxygluconate aldolase	yagE	100	100	NZ_CP014271	WP_001136613.1
Tn3-like element ISEc63 family transposase	NA	100	100	NZ_CP014271	WP_001143750.1
protein YkgL	ykgL	100	100	NZ_CP014271	WP_001147279.1
conjugal transfer relaxosome DNA-binding protein TraM	traM	100	100	NZ_CP014271	WP_001151527.1
choline dehydrogenase	betA	100	100	NZ_CP014271	WP_001159094.1
type II toxin-antitoxin system toxin CcdB	ccdB	100	100	NZ_CP014271	WP_001159868.1
antirestriction protein	NA	100	100	NZ_CP014271	WP_001198920.1
type-F conjugative transfer system protein TraW	traW	100	100	NZ_CP014271	WP_001203720.1
protein YkgH	ykgH	100	100	NZ_CP014271	WP_001209100.1
peptidoglycan meso-diaminopimelic acid proteinamidase	dpaA	100	100	NZ_CP014271	WP_001225679.1
DNA polymerase IV	dinB	100	100	NZ_CP014271	WP_001226164.1
type-F conjugative transfer system secretin TraK	traK	100	100	NZ_CP014271	WP_001230787.1
DUF932 domain-containing protein	NA	100	100	NZ_CP014271	WP_001234417.1
recombinase family protein	NA	100	100	NZ_CP014271	WP_001235704.1
IS30-like element IS30 family transposase	NA	100	100	NZ_CP014271	WP_001254938.1
type II toxin-antitoxin system mRNA interferase toxin YafO	yafO	100	100	NZ_CP014271	WP_001263489.1
helix-turn-helix domain-containing protein	ykgV	100	100	NZ_CP014271	WP_001272156.1
2-methylcitrate dehydratase	prpD	100	100	NZ_CP014271	WP_001275859.1
conjugal transfer protein TraR	traR	100	100	NZ_CP014271	WP_001278689.1
ornithine carbamoyltransferase	argF	100	100	NZ_CP014271	WP_001281825.1
glutamate 5-kinase	proB	100	100	NZ_CP014271	WP_001285288.1
2-methylcitrate synthase	prpC	100	100	NZ_CP014271	WP_001285927.1
conjugal transfer protein TrbA	trbA	100	100	NZ_CP014271	WP_001287913.1
xanthine phosphoribosyltransferase	gpt	100	100	NZ_CP014271	WP_001291990.1
cytosol nonspecific dipeptidase	pepD	100	100	NZ_CP014271	WP_001292994.1
reactive chlorine species resistance protein RclC	rclC	100	100	NZ_CP014271	WP_001299021.1
cytosine/isoguanine deaminase	codA	100	100	NZ_CP014271	WP_001301240.1
ECP biosynthesis operon DNA-binding transcriptional regulator EcpR	ecpR	100	100	NZ_CP014271	WP_001301257.1
protein YahL	yahL	100	100	NZ_CP014271	WP_001301260.1
cyanate transporter CynX	cynX	100	100	NZ_CP014271	WP_001301263.1
DNA-binding transcriptional activator/c-di-GMPphosphodiesterase PdeL	pdeL	100	100	NZ_CP014271	WP_001301264.1
DNA-binding transcriptional regulator	mhpR	100	100	NZ_CP014271	WP_001301325.1
YkgJ family cysteine cluster protein	NA	100	100	NZ_CP014271	WP_001303809.1
conjugal transfer relaxosome DNA-bindin protein TraY	traY	100	100	NZ_CP014271	WP_001309237.1
fimbrial adhesin EcpD	ecpD	100	100	NZ_CP014271	WP_001310578.1
DUF2877 domain-containing protein	yahE	100	100	NZ_CP014271	WP_001310582.1
Hok/Gef family protein	NA	100	100	NZ_CP014271	WP_001312851.1
transcriptional regulator BetI	betI	100	100	NZ_CP014271	WP_001335745.1
galactoside O-acetyltransferase	lacA	100	100	NZ_CP014271	WP_001335915.1
hypothetical protein	NA	100	100	NZ_CP014271	WP_001345828.1
hypothetical protein	NA	100	100	NZ_CP014271	WP_001345829.1
fimbrial chaperone EcpE	ecpE	100	100	NZ_CP014271	WP_001350485.1
hypothetical protein	NA	100	100	NZ_CP014271	WP_001351580.1
DUF1380 family protein	NA	100	100	NZ_CP014271	WP_001358893.1
protein YahH	yahH	100	100	NZ_CP014271	WP_001360107.1
F-type conjugal transfer protein TrbF	trbF	100	100	NZ_CP014271	WP_001366201.1
S-methylmethionine permease	mmuP	100	100	NZ_CP014271	WP_001393629.1
integrase family protein	intF	100	100	NZ_CP014271	WP_001407714.1
RepA leader peptide Tap	tap	100	100	NZ_CP014271	WP_001442103.1
conjugal transfer protein TrbD	NA	100	100	NZ_CP014271	WP_001443030.1
P-type conjugative transfer protein TrbJ	trbJ	100	100	NZ_CP014271	WP_001443031.1
protein YkfB	ykfB	100	100	NZ_CP014271	WP_001547765.1
protein YpjK	ypjK	0	0	NZ_CP014271	WP_001548158.1
IS481-like element ISEc19 family transposase	yagA	100	100	NZ_CP014271	WP_010723086.1
alpha/beta hydrolase	NA	100	100	NZ_CP014271	WP_010892530.1
hypothetical protein	NA	100	100	NZ_CP014271	WP_010892536.1
type IV conjugative transfer system lipoprotein TraV	traV	100	100	NZ_CP014271	WP_010892541.1
conjugal transfer pilus assembly protein TraH	traH	100	100	NZ_CP014271	WP_021553026.1
autotransporter outer membrane beta-barrel domain-containing protein	NA	100	100	NZ_CP014271	WP_040078930.1
xylonate dehydratase YagF	yagF	100	100	NZ_CP014271	WP_061068867.1
transglycosylase SLT domain-containing protein	NA	100	100	NZ_CP014271	WP_077763528.1
IS3-like element IS3 family transposase	NA	100	100	NZ_CP014271	WP_085947771.1
IS3-like element IS3 family transposase	NA	100	100	NZ_CP014271	WP_085955200.1
IS3-like element IS2 family transposase	NA	100	100	NZ_CP014271	WP_088895425.1
type I toxin-antitoxin system Hok family toxin	NA	100	100	NZ_CP014271	WP_096937776.1
protein YahV	NA	100	100	NZ_CP014271	WP_120795374.1
putative translational regulatory protein ArgL	argL	100	100	NZ_CP014271	WP_211180486.1
autotransporter outer membrane beta-barrel domain-containing protein	NA	100	100	NZ_CP014271	WP_225390950.1
plasmid SOS inhibition protein A	NA	100	100	NZ_CP014271	NA
DUF1281 domain-containing protein	NA	100	100	NZ_CP014271	NA
DUF932 domain-containing protein	yafZ	100	100	NZ_CP014271	NA
MFS transporter	yagG	100	100	NZ_CP014271	NA
ECF-type sigma factor	yagL	100	100	NZ_CP014271	NA
capsid protein	NA	100	100	NZ_CP014271	NA
omptin family outer membrane protease OmpP	ompP	100	100	NZ_CP014271	NA

## Sheet: Table S8
Product	Gene	Protein ID	Unique to which plasmid?	Present in our plasmid version?
protein YpjK	ypjK	WP_001548158.1	F128	FALSE
2-hydroxy-6-oxonona-2,4-dienedioate hydrolase	mhpC	WP_000121907.1	F128	TRUE
2-keto-3-deoxygluconate aldolase	yagE	WP_001136613.1	F128	TRUE
2-keto-4-pentenoate hydratase	mhpD	WP_000160710.1	F128	TRUE
2-methylcitrate dehydratase	prpD	WP_001275859.1	F128	TRUE
2-methylcitrate synthase	prpC	WP_001285927.1	F128	TRUE
2,3-dihydroxyphenylpropionate/2,3-dihydroxicinnamic acid 1,2-dioxygenase	mhpB	WP_000543457.1	F128	TRUE
3-(3-hydroxy-phenyl)propionate transporter	mhpT	WP_000107627.1	F128	TRUE
4-hydroxy-2-oxovalerate aldolase	mhpE	WP_001013499.1	F128	TRUE
acetaldehyde dehydrogenase	mhpF	WP_000044314.1	F128	TRUE
acyl-CoA synthetase FdrA	fdrA	WP_000111836.1	F128	TRUE
aldehyde dehydrogenase iron-sulfur subunit PaoA	paoA	WP_000070700.1	F128	TRUE
aldehyde oxidoreductase FAD-binding subunit PaoB	paoB	WP_000643333.1	F128	TRUE
aldehyde oxidoreductase molybdenum-binding subunit PaoC	paoC	WP_000667026.1	F128	TRUE
alpha/beta hydrolase	NA	WP_010892530.1	F128	TRUE
amidohydrolase family protein	yahJ	WP_000665120.1	F128	TRUE
ankyrin repeat domain-containing protein	yahD	WP_000023635.1	F128	TRUE
autotransporter outer membrane beta-barrel domain-containing protein	NA	WP_040078930.1	F128	TRUE
autotransporter outer membrane beta-barrel domain-containing protein	NA	WP_225390950.1	F128	TRUE
beta-galactosidase	lacZ	WP_000177906.1	F128	TRUE
betaine-aldehyde dehydrogenase	betB	WP_000089110.1	F128	TRUE
bifunctional3-(3-hydroxy-phenyl)propionate/3-hydroxycinnamic acidhydroxylase	mhpA	WP_001007407.1	F128	TRUE
C40 family peptidase	NA	WP_000056849.1	F128	TRUE
carbamate kinase family protein	yahI	WP_000661672.1	F128	TRUE
carbonic anhydrase CynT	cynT	WP_000658652.1	F128	TRUE
choline BCCT transporter BetT	betT	WP_000131044.1	F128	TRUE
choline dehydrogenase	betA	WP_001159094.1	F128	TRUE
class II glutamine amidotransferase	NA	WP_000333380.1	F128	TRUE
common pilus major fimbrillin subunit EcpA	ecpA	WP_000730972.1	F128	TRUE
cyanase	cynS	WP_000616243.1	F128	TRUE
cyanate transporter CynX	cynX	WP_001301263.1	F128	TRUE
cytosine permease	codB	WP_000076233.1	F128	TRUE
cytosine/isoguanine deaminase	codA	WP_001301240.1	F128	TRUE
cytosol nonspecific dipeptidase	pepD	WP_001292994.1	F128	TRUE
DNA polymerase IV	dinB	WP_001226164.1	F128	TRUE
DNA-binding transcriptional activator/c-di-GMPphosphodiesterase PdeL	pdeL	WP_001301264.1	F128	TRUE
DNA-binding transcriptional regulator	mhpR	WP_001301325.1	F128	TRUE
DNA-binding transcriptional repressor LacI	lacI	WP_000805902.1	F128	TRUE
DNA-binding transcriptional repressor XynR	xynR	WP_001121657.1	F128	TRUE
DUF1097 domain-containing protein	yahC	WP_001013892.1	F128	TRUE
DUF1116 domain-containing protein	yahG	WP_000083429.1	F128	TRUE
ferric ABC transporter ATP-binding protein	fbpC	WP_000192349.1	F128	TRUE
fimbrial adhesin EcpD	ecpD	WP_001310578.1	F128	TRUE
fimbrial chaperone EcpB	ecpB	WP_000716398.1	F128	TRUE
fimbrial chaperone EcpE	ecpE	WP_001350485.1	F128	TRUE
fimbrial usher EcpC	ecpC	WP_001131096.1	F128	TRUE
galactoside O-acetyltransferase	lacA	WP_001335915.1	F128	TRUE
glutamate 5-kinase	proB	WP_001285288.1	F128	TRUE
glutamate-5-semialdehyde dehydrogenase	proA	WP_000893278.1	F128	TRUE
glycoside hydrolase family 43 protein	yagH	WP_000406871.1	F128	TRUE
GNAT family N-acetyltransferase	NA	WP_001059892.1	F128	TRUE
GTPase family protein	ykfA	WP_001065553.1	F128	TRUE
helix-turn-helix domain-containing protein	ykgV	WP_001272156.1	F128	TRUE
heterodisulfide reductase-related iron-sulfur binding cluster	NA	WP_001102108.1	F128	TRUE
Hok/Gef family protein	NA	WP_001312851.1	F128	TRUE
homocysteine S-methyltransferase	mmuM	WP_000081352.1	F128	TRUE
inovirus Gp2 family protein	yagK	WP_061068868.1	F128	TRUE
integrase family protein	intF	WP_001407714.1	F128	TRUE
IS1-like element IS1B family transposase	NA	WP_223293341.1	F128	TRUE
IS3-like element IS2 family transposase	NA	WP_088895425.1	F128	TRUE
IS3-like element IS3 family transposase	NA	WP_085947771.1	F128	TRUE
IS3-like element IS3 family transposase	NA	WP_085955200.1	F128	TRUE
IS30-like element IS30 family transposase	NA	WP_001254938.1	F128	TRUE
IS481-like element ISEc19 family transposase	yagA	WP_010723086.1	F128	TRUE
IS5-like element IS5 family transposase	NA	WP_000019403.1	F128	TRUE
lactose permease	lacY	WP_000291549.1	F128	TRUE
LUD domain-containing protein	NA	WP_000370307.1	F128	TRUE
LutB/LldF family L-lactate oxidation iron-sulfur protein	NA	WP_000023927.1	F128	TRUE
LysE family transporter	yahN	WP_000983410.1	F128	TRUE
LysR substrate-binding domain-containing protein	perR	WP_000770246.1	F128	TRUE
LysR substrate-binding domain-containing protein	yahB	WP_001084394.1	F128	TRUE
methylisocitrate lyase	prpB	WP_000052206.1	F128	TRUE
molybdenum cofactor insertion chaperone PaoD	paoD	WP_000121359.1	F128	TRUE
NADPH-dependent aldehyde reductase YahK	yahK	WP_000692754.1	F128	TRUE
nucleotide-binding protein	NA	WP_000963206.1	F128	TRUE
ornithine carbamoyltransferase	argF	WP_001281825.1	F128	TRUE
P-loop NTPase fold protein	NA	WP_000698737.1	F128	TRUE
DUF1471 family periplasmic protein YahO	yahO	WP_000691956.1	F128	TRUE
DUF2058 domain-containing protein	NA	WP_001096705.1	F128	TRUE
DUF2877 domain-containing protein	yahE	WP_001310582.1	F128	TRUE
DUF987 domain-containing protein	NA	WP_000691994.1	F128	TRUE
EAL domain-containing protein	NA	WP_001092154.1	F128	TRUE
ECP biosynthesis operon DNA-binding transcriptional regulator EcpR	ecpR	WP_001301257.1	F128	TRUE
ECF-type sigma factor	yagL	NA	F128	TRUE
MFS transporter	yagG	NA	F128	TRUE
esterase FrsA	frsA	WP_000189532.1	F128	TRUE
peptidoglycan meso-diaminopimelic acid proteinamidase	dpaA	WP_001225679.1	F128	TRUE
phosphoporin PhoE	phoE	WP_000749863.1	F128	TRUE
polymer-forming cytoskeletal protein	NA	WP_000491615.1	F128	TRUE
propionate catabolism operon regulatory proteinPrpR	prpR	WP_000941041.1	F128	TRUE
propionate--CoA ligase	prpE	WP_000010288.1	F128	TRUE
protein YagJ	yagJ	WP_000388269.1	F128	TRUE
protein YagM	yagM	WP_000072039.1	F128	TRUE
protein YagN	yagN	WP_000224818.1	F128	TRUE
protein YahH	yahH	WP_001360107.1	F128	TRUE
protein YahL	yahL	WP_001301260.1	F128	TRUE
protein YahM	yahM	WP_000290616.1	F128	TRUE
protein YahV	NA	WP_120795374.1	F128	TRUE
protein YkfB	ykfB	WP_001547765.1	F128	TRUE
protein YkgH	ykgH	WP_001209100.1	F128	TRUE
protein YkgL	ykgL	WP_001147279.1	F128	TRUE
putative lateral flagellar export/assemblyprotein LafU	lafU	WP_000207552.1	F128	TRUE
putative translational regulatory protein ArgL	argL	WP_211180486.1	F128	TRUE
RadC family protein	NA	WP_000811693.1	F128	TRUE
reactive chlorine resistance oxidoreductase RclA	rclA	WP_001046307.1	F128	TRUE
reactive chlorine resistance periplasmic proteinRclB	rclB	WP_000474084.1	F128	TRUE
reactive chlorine species resistance protein RclC	rclC	WP_001299021.1	F128	TRUE
reactive chlorine-specific transcriptional regulator RclR	rclR	WP_000339594.1	F128	TRUE
recombinase family protein	NA	WP_001235704.1	F128	TRUE
REP-associated tyrosine transposase RayT	rayT	WP_000006255.1	F128	TRUE
RepA leader peptide Tap	tap	WP_001442103.1	F128	TRUE
RepB family plasmid replication initiator protein	NA	WP_000361610.1	F128	TRUE
replication regulatory protein RepA	NA	WP_000083834.1	F128	TRUE
S-methylmethionine permease	mmuP	WP_001393629.1	F128	TRUE
sigma factor-binding protein Crl	crl	WP_000174689.1	F128	TRUE
Tn3-like element ISEc63 family transposase	NA	WP_001143750.1	F128	TRUE
transcriptional regulator BetI	betI	WP_001335745.1	F128	TRUE
transcriptional regulator CynR	cynR	WP_000952503.1	F128	TRUE
transcriptional repressor PifC	pifC	WP_000952217.1	F128	TRUE
transposase protein	tnp	AS17733.1	F128	TRUE
type B 50S ribosomal protein L31	NA	WP_000803998.1	F128	TRUE
type B 50S ribosomal protein L36	ykgO	WP_000866436.1	F128	TRUE
type I toxin-antitoxin system antitoxin YafN	yafN	WP_000554758.1	F128	TRUE
type II toxin-antitoxin system antitoxin DinJ	dinJ	WP_000729703.1	F128	TRUE
type II toxin-antitoxin system mRNA interferase toxin YafO	yafO	WP_001263489.1	F128	TRUE
type II toxin-antitoxin system mRNA interferase toxin YafQ	yafQ	WP_000615983.1	F128	TRUE
tyrosine-type recombinase/integrase	NA	WP_001066941.1	F128	TRUE
xanthine phosphoribosyltransferase	gpt	WP_001291990.1	F128	TRUE
xylonate dehydratase YagF	yagF	WP_061068867.1	F128	TRUE
YagU family protein	NA	WP_001019920.1	F128	TRUE
YfjS/YafY family lipoprotein	yafY	WP_000824223.1	F128	TRUE
YkgJ family cysteine cluster protein	NA	WP_001303809.1	F128	TRUE
type IV toxin-antitoxin system antitoxin YafW	yafW	WP_000070395.1	F128	TRUE
type IV toxin-antitoxin system antitoxin YagB	yagB	WP_001030800.1	F128	TRUE
type IV toxin-antitoxin system toxin YkfI	ykfI	WP_000854672.1	F128	TRUE
capsid protein	NA	NA	F128	TRUE
omptin family outer membrane protease OmpP	ompP	NA	F128	TRUE
DUF905 family protein	NA	WP_000194654.1	F128	TRUE
DUF932 domain-containing protein	yafZ	NA	F128	TRUE
antirestriction protein	NA	WP_000211838.1	F128	TRUE
hypothetical protein	NA	WP_000131420.1	F128	TRUE
hypothetical protein	NA	WP_000286435.1	F128	TRUE
hypothetical protein	NA	WP_000422420.1	F128	TRUE
hypothetical protein	NA	WP_000538310.1	F128	TRUE
hypothetical protein	NA	WP_000802277.1	F128	TRUE
hypothetical protein	NA	WP_000990665.1	F128	TRUE
hypothetical protein	NA	WP_001345828.1	F128	TRUE
hypothetical protein	NA	WP_001345829.1	F128	TRUE
hypothetical protein	NA	WP_001351580.1	F128	TRUE
tetracycline resistance	tetC	AS17731.1	F128	TRUE
tetracycline resistance	tetD	AS17732.1	F128	TRUE
acyl-CoA reductase	NA	WP_049581807.1	pOX38	FALSE
acyl transferase	NA	WP_049581805.1	pOX38	FALSE
long-chain-fatty-acid--CoA ligase	NA	WP_033875254.1	pOX38	FALSE
hypothetical protein	NA	WP_281441212.1	pOX38	TRUE
hypothetical protein	NA	WP_000388237.1	pOX38	TRUE

## Sheet: Table S9
Strain	Mean value	Std dev	Measurement	n
WT	0.566	0.00848	growth rate	7
pOX38+	0.521	0.00674	growth rate	7
pOX38+ M13+	0.357	0.0124	growth rate	3
WT	0.377	0.00988	max OD600	7
pOX38+	0.374	0.00418	max OD600	7
pOX38+ M13+	0.322	0.00146	max OD600	3

[truncated: 10 more sheets: Table S10, Table S11, Table S12, Table S13, Table S14, Table S15, Table S16, Table S17, Table S18, Table S19]
